# Supplementary material for: Short Interdelivery Interval and Neonatal Acid–Base Status, Postpartum Anemia, and Postnatal Depression: A Retrospective Cohort Study with Within-Mother Sensitivity Analysis
Source: J Clin Med. 2026 Jun 29;15(13):5053. doi: 10.3390/jcm15135053 (PMC13362515; doi:10.3390/jcm15135053)
Supplement: Supplementary file 1 [file jcm-15-05053-s001.zip]

Archive with 3 entries (3 files):
- FigureS1_DAG.png
- FigureS2_RCS_Diagnostics.png
- jcm-4297901-supplementary-tables.pdf
